# Supplementary material for: Assessing the Efficacy of the Spectrum-Aided Vision Enhancer (SAVE) to Detect Acral Lentiginous Melanoma, Melanoma In Situ, Nodular Melanoma, and Superficial Spreading Melanoma: Part II
Source: Diagnostics (Basel). 2025 Mar 13;15(6):714. doi: 10.3390/diagnostics15060714 (PMC11941011; doi:10.3390/diagnostics15060714)
Supplement: Supplementary file 1 [file diagnostics-15-00714-s001.zip]

Archive with 1 entries (1 files):
- diagnostics-3449903-supplementary.pdf
